# Supplementary material for: Theoretical Prediction and Experimental Synthesis of Zr3AC2 (A = Cd, Sb) Phases
Source: Materials (Basel). 2024 Mar 28;17(7):1556. doi: 10.3390/ma17071556 (PMC11012513; doi:10.3390/ma17071556)
Supplement: Supplementary file 1 [file materials-17-01556-s001.zip]

Archive with 1 entries (1 files):
- materials-2912219-supplementary.pdf
